# Supplementary material for: Long-term tracking demonstrates effectiveness of a partnership-led training program to advance the careers of biomedical researchers from underrepresented groups
Source: PLoS One. 2019 Dec 12;14(12):e0225894. doi: 10.1371/journal.pone.0225894 (PMC6907819; doi:10.1371/journal.pone.0225894)
Supplement: S5 File — This excel file reports the answers to the cancer biology and health disparities knowledge questions used to calculate the data in Table 5, sorted by year conducted: 2015 sheet and 2017 sheet. (XLSX) [file pone.0225894.s005.xlsx]

## Sheet: 2017
Respondent ID	I intend to pursue a career dedicated to eliminating cancer health disparities.	I intend to pursue a graduate degree in medicine or science.	I intend to pursue a graduate degree in a non-scientific field.	Cancer health disparities are defined as adverse differences in cancer incidence, morbidity, mortality, or survivorship among designated population groups.	Cancer health disparities are a major public health concern.	Over the past two years, I increased my understanding of cancer health disparities through my coursework.	Over the past two years, I increased my understanding of cancer health disparities through non-coursework experiences (e.g. internships, research projects, field work, research seminars, etc.).	Compared to non-Hispanic white women, how likely are African American women to die of breast cancer?	Compared to non-Hispanic white women, how likely are Hispanic women to be diagnosed with cervical cancer?	Compared to non-Hispanic white men, how likely are African American men to die of prostate cancer?	Which of the following is the best definition of cancer?	Over the past two years, I increased my understanding of cancer biology through my coursework.	Over the past two years, I increased my understanding of cancer biology through non-coursework experiences.	How likely is early ovarian cancer to be detected with a screening test compared to the detection of early cervical cancer?	How likely is UV exposure to contribute to cancer development compared to the contribution of diabetes to cancer development?	How likely is an obese man to be diagnosed with colorectal cancer compared to a non-obese man?	Which of the following is the current "gold standard" for evaluating the efficacy of novel cancer treatments?	What is your current academic standing?		Have you participated in a NMSU/Fred Hutch U54-sponsored activity?
	Response	Response	Response	Response	Response	Response	Response	Response	Response	Response	Response	Response	Response	Response	Response	Response	Response	Response	Other (please specify)	Response
6482587447	Agree	Agree	Disagree	Strongly agree	Strongly agree	Agree	Agree	More likely	Less likely	More likely	Genetic mutations leading to uncontrolled division of cells	Agree	Agree	Less likely	Don't know	More likely	Case-control studies	Working in science having completed an MS degree		Yes
6481396729	Agree	Strongly agree	Strongly disagree	Agree	Agree	Agree	Agree	More likely	More likely	More likely	A mass of abnormal cells, all dividing without normal controls	Agree	Agree	Just as likely	Less likely	Just as likely	Case-control studies	Working in science having completed a BA/BS degree		Yes
6478767275	Strongly disagree	Strongly disagree	Strongly agree	Strongly agree	Strongly agree	Not applicable	Agree	More likely	Just as likely	More likely
6478562654	Agree	Agree	Not applicable	Agree	Agree	Agree	Strongly agree	More likely	More likely	More likely	Uncontrolled division of cells that can invade other tissues	Disagree	Disagree	Less likely	Less likely	More likely	Case-control studies	MS level graduate student		Yes
6478446643	Disagree	Strongly agree	Strongly disagree	Strongly agree	Agree	Disagree	Agree	More likely	More likely	Don't know	Uncontrolled division of cells in the body	Not applicable	Agree	Don't know	Don't know	Don't know	Animal studies	Working in science having completed an MS degree
6478416408	Strongly agree	Strongly agree	Disagree	Strongly agree	Strongly agree	Disagree	Agree	Don't know	More likely	More likely	Uncontrolled division of cells that can invade other tissues	Disagree	Agree	Less likely	More likely	More likely	Case-control studies	PhD level graduate student		No
6473057622	Agree	Agree	Strongly disagree	Strongly agree	Strongly agree	Agree	Not applicable	More likely	More likely	Don't know	Genetic mutations leading to uncontrolled division of cells	Agree	Disagree	Don't know	More likely	Don't know	Animal studies	MS level graduate student		No
6470292189	Agree	Strongly disagree	Strongly disagree	Agree	Agree	Strongly agree	Strongly agree	More likely	More likely	More likely	Uncontrolled division of cells in the body	Strongly agree	Agree	Just as likely	More likely	More likely	Phase 1 clinical trials	Post-doctoral Scientist		No
6470140991	Not applicable	Not applicable	Not applicable	Agree	Strongly agree	Not applicable	Agree	More likely	Don't know	More likely	Uncontrolled division of cells that can invade other tissues	Not applicable	Agree	Just as likely	Just as likely	More likely	Case-control studies	Post-doctoral Scientist		Yes
6464265499	Not applicable	Strongly agree	Not applicable	Agree	Agree	Agree	Not applicable	More likely	More likely	Just as likely	Uncontrolled division of cells in the body	Not applicable	Not applicable	More likely	Just as likely	More likely	Phase 2 clinical trials	MS level graduate student
6460968332	Disagree	Agree	Agree	Strongly agree	Strongly agree	Not applicable	Not applicable	More likely	More likely	More likely	Uncontrolled division of cells in the body	Not applicable	Not applicable	Less likely	Less likely	More likely	Phase 3 clinical trials	Working in science having completed an MS degree		Yes
6460463879	Disagree	Strongly agree	Strongly disagree	Agree	Agree	Disagree	Agree	More likely	More likely	More likely	Uncontrolled division of cells in the body	Agree	Strongly agree	Less likely	Don't know	More likely	Phase 1 clinical trials	PhD level graduate student		No
6455519418	Agree	Strongly agree	Disagree	Strongly agree	Strongly agree	Strongly agree	Strongly agree	More likely	More likely	More likely	Uncontrolled division of cells that can invade other tissues	Strongly agree	Strongly agree	Less likely	More likely	More likely	Phase 3 clinical trials	Other (please specify)	MD in residency training	Yes
6454975140	Strongly agree	Not applicable	Not applicable	Strongly agree	Strongly agree	Not applicable	Not applicable	More likely	More likely	More likely	Uncontrolled division of cells in the body	Not applicable	Not applicable	Less likely	Don't know	More likely	Phase 3 clinical trials	Other (please specify)	Assistant Professor
6451567814	Strongly agree	Agree	Disagree	Strongly agree	Strongly agree	Strongly agree	Disagree	More likely	Less likely	Just as likely	Uncontrolled division of cells that can invade other tissues	Strongly agree	Agree	More likely	More likely	More likely	Phase 2 clinical trials	Undergraduate		No
6451384302	Disagree	Strongly agree	Disagree	Agree	Agree	Agree	Disagree	More likely	More likely	More likely	Uncontrolled division of cells in the body	Agree	Disagree	Less likely	More likely	More likely	Phase 3 clinical trials	MS level graduate student		Yes
6450349159	Disagree	Not applicable	Disagree	Strongly agree	Strongly agree	Not applicable	Disagree	More likely	Don't know	More likely	Uncontrolled division of cells that can invade other tissues	Not applicable	Disagree	Less likely	More likely	Don't know	Phase 1 clinical trials	Other (please specify)	MS completed, working outside science	Yes
6449982786	Disagree	Strongly disagree	Strongly disagree	Agree	Strongly agree	Strongly agree	Strongly agree	More likely	More likely	More likely	Uncontrolled division of cells that can invade other tissues	Agree	Agree	More likely	Just as likely	More likely	Case-control studies	Undergraduate		Yes
6449839003	Disagree	Strongly agree	Disagree	Agree	Agree	Disagree	Disagree	More likely	Less likely	More likely	Genetic mutations leading to uncontrolled division of cells	Disagree	Disagree	Don't know	Don't know	More likely	Case-control studies	Other (please specify)	Graduated in may now working on my second degree in nursing	No
6445920371	Not applicable	Strongly agree	Disagree	Not sure	Not sure	Agree	Disagree	More likely	Less likely	Less likely	Uncontrolled division of cells in the body	Agree	Not applicable	Don't know	Don't know	Don't know	Phase 2 clinical trials	Undergraduate		No
6445817683	Strongly disagree	Not applicable	Not applicable
6445801397	Disagree	Agree	Disagree	Agree	Strongly agree	Not applicable	Disagree	More likely	More likely	More likely	Uncontrolled division of cells in the body	Not applicable	Agree	Less likely	More likely	More likely	Phase 3 clinical trials	Working in science having completed an MS degree		Yes
6445790132	Strongly agree	Strongly agree	Strongly disagree	Strongly agree	Strongly agree	Agree	Agree	More likely	More likely	More likely	Uncontrolled division of cells that can invade other tissues	Agree	Agree	Less likely	More likely	More likely	Case-control studies	PhD level graduate student		Yes
6445649836	Strongly agree	Strongly agree	Strongly disagree	Strongly agree	Strongly agree	Strongly agree	Strongly agree	More likely	More likely	More likely	Uncontrolled division of cells that can invade other tissues	Strongly agree	Strongly agree	Less likely	Just as likely	More likely	Case-control studies	PhD level graduate student		No
6445628399	Disagree	Agree	Disagree	Not sure	Not sure	Not applicable	Not applicable	Don't know	Don't know	Don't know	Genetic mutations leading to uncontrolled division of cells	Not applicable	Not applicable	More likely	Don't know	Don't know	Case-control studies	Working in science having completed an MS degree		No
6445426564	Not applicable	Strongly agree	Strongly disagree	Not sure	Not sure	Not applicable	Not applicable	Less likely	Less likely	Less likely	Genetic mutations leading to uncontrolled division of cells	Agree	Disagree	More likely	Don't know	Don't know	Phase 3 clinical trials	Undergraduate		No
6445376868	Disagree	Strongly agree	Disagree
6445299394	Strongly agree	Strongly agree	Strongly agree	Strongly agree	Strongly agree	Not applicable	Strongly agree	More likely	More likely	More likely	A mass of abnormal cells, all dividing without normal controls	Not applicable	Strongly agree	Just as likely	Just as likely	More likely	Case-control studies	PhD level graduate student		Yes
6445287414	Agree	Strongly agree	Strongly disagree	Strongly agree	Strongly agree	Agree	Disagree	More likely	Less likely	More likely	Genetic mutations leading to uncontrolled division of cells	Agree	Disagree	Less likely	Don't know	More likely	Phase 3 clinical trials	MS level graduate student		Yes
6445278070	Strongly agree	Strongly agree	Not applicable	Strongly agree	Strongly agree	Disagree	Strongly agree	More likely	More likely	More likely	Uncontrolled division of cells in the body	Strongly agree	Agree	Less likely	Just as likely	More likely	Animal studies	PhD level graduate student		Yes
6445154477	Agree	Agree	Strongly agree	Strongly agree	Strongly agree	Disagree	Strongly agree	More likely	More likely	More likely	A mass of abnormal cells, all dividing without normal controls	Disagree	Agree	Don't know	Don't know	Don't know	Phase 3 clinical trials	Other (please specify)	working for federal agency (HRSA), completed MPH degree	Yes
6445135491	Agree	Strongly agree	Disagree	Agree	Agree	Agree	Agree	More likely	Less likely	More likely	Uncontrolled division of cells in the body	Agree	Disagree	Less likely	Don't know	More likely	Phase 2 clinical trials	Other (please specify)	M.D.	Yes
6445117842	Agree	Agree	Disagree
6445110092	Agree	Strongly agree	Disagree	Agree	Strongly agree	Agree	Strongly agree	More likely	More likely	More likely	Genetic mutations leading to uncontrolled division of cells	Agree	Agree	Don't know	Just as likely	More likely	Case-control studies	MS level graduate student		Yes
6445095447	Strongly agree	Strongly agree	Agree	Strongly agree	Strongly agree	Not applicable	Strongly agree	Don't know	Don't know	Don't know	Genetic mutations leading to uncontrolled division of cells	Not applicable	Strongly agree	Just as likely	Don't know	Just as likely	Case-control studies	MS level graduate student		Yes
6445077970	Agree	Strongly agree	Not applicable	Strongly agree	Strongly agree	Strongly agree	Strongly agree	More likely	More likely	More likely	Uncontrolled division of cells that can invade other tissues	Strongly agree	Strongly agree	Less likely	More likely	More likely	Phase 3 clinical trials	Undergraduate		Yes
6444809583	Agree	Strongly agree	Strongly disagree	Strongly agree	Agree	Disagree	Strongly disagree	More likely	More likely	More likely	Uncontrolled division of cells that can invade other tissues	Disagree	Disagree	Less likely	More likely	More likely	Phase 3 clinical trials	PhD level graduate student		Yes
6439576764	Disagree	Not applicable	Not applicable	Strongly agree	Strongly agree	Not applicable	Disagree	More likely	Don't know	Don't know	Uncontrolled division of cells that can invade other tissues	Not applicable	Strongly disagree	Don't know	Don't know	Don't know	Phase 3 clinical trials	Other (please specify)	Working in public health after receiving MPH.	Yes
6438490952	Strongly agree	Strongly agree	Strongly disagree	Strongly agree	Strongly agree	Agree	Strongly agree	More likely	More likely	More likely	A mass of abnormal cells, all dividing without normal controls	Not applicable	Not applicable	Less likely	Don't know	More likely	Phase 1 clinical trials	PhD level graduate student		Yes
6437445615	Agree	Strongly agree	Disagree	Strongly agree	Strongly agree	Strongly agree	Agree	More likely		More likely	Genetic mutations leading to uncontrolled division of cells	Strongly agree	Strongly agree	More likely	Just as likely	More likely	Phase 2 clinical trials	PhD level graduate student		Yes
6435019538	Strongly disagree	Not applicable	Disagree	Strongly agree	Strongly agree	Not applicable	Not applicable	More likely	More likely	Don't know	Uncontrolled division of cells in the body	Not applicable	Not applicable	Less likely	Don't know	Less likely	Phase 3 clinical trials	Working in science having completed an MS degree		Yes
6434203746	Not applicable	Not applicable	Not applicable
6434191003	Strongly agree	Not applicable	Not applicable	Agree	Strongly agree	Strongly agree	Strongly agree	Just as likely	More likely	More likely	Uncontrolled division of cells in the body	Agree	Agree	Don't know	Don't know	More likely	Animal studies	Other (please specify)	MPH	Yes
6433885351	Agree	Strongly agree	Strongly disagree	Strongly agree	Strongly agree	Strongly agree	Strongly agree	More likely	More likely	More likely	Genetic mutations leading to uncontrolled division of cells	Strongly agree	Strongly agree	Less likely	Just as likely	More likely	Phase 3 clinical trials	Other (please specify)	Medical School	Yes
6433561139	Disagree	Strongly agree	Disagree	Strongly agree	Agree	Disagree	Strongly agree	More likely	More likely	Just as likely	Uncontrolled division of cells in the body	Disagree	Agree	Less likely	Less likely	More likely	Phase 3 clinical trials	Other (please specify)	4th year medical student	Yes
6433291974	Agree	Disagree	Agree	Agree	Strongly agree	Agree	Agree	Less likely	Just as likely	Just as likely	Genetic mutations leading to uncontrolled division of cells	Agree	Agree	More likely	Just as likely	More likely	Animal studies	Undergraduate		No
6433275828	Strongly disagree	Agree	Strongly disagree	Strongly agree	Agree	Strongly disagree	Disagree	More likely	Less likely	More likely	A mass of abnormal cells, all dividing without normal controls	Strongly disagree	Disagree	Less likely	Just as likely	More likely	Phase 3 clinical trials	Undergraduate		Yes
6433024212	Disagree	Strongly agree	Strongly disagree	Agree	Agree	Disagree	Agree	Just as likely	More likely	Just as likely	Uncontrolled division of cells that can invade other tissues	Disagree	Agree	Less likely	More likely	Just as likely	Phase 3 clinical trials	Post-doctoral Scientist		No
6432429671	Agree	Strongly agree	Strongly disagree	Agree	Disagree	Agree	Disagree	More likely	Just as likely	More likely	Genetic mutations leading to uncontrolled division of cells	Agree	Disagree	Less likely	More likely	More likely	Phase 3 clinical trials	MS level graduate student		No
6432422040	Strongly agree	Strongly agree	Strongly disagree	Strongly agree	Strongly agree	Strongly agree	Strongly agree	More likely	More likely	More likely	Genetic mutations leading to uncontrolled division of cells	Strongly agree	Strongly agree	More likely	More likely	More likely	Phase 3 clinical trials	MS level graduate student		No
6432421585	Agree	Strongly agree	Strongly disagree	Strongly agree	Strongly agree	Agree	Strongly agree	More likely	More likely	More likely	Uncontrolled division of cells that can invade other tissues	Agree	Strongly agree	Less likely	More likely	More likely	Case-control studies	Undergraduate		Yes
6432397622	Agree	Strongly agree	Strongly disagree	Agree	Strongly agree	Agree	Strongly agree	More likely	Don't know	Don't know	Uncontrolled division of cells in the body	Agree	Strongly agree	Less likely	Don't know	More likely	Phase 1 clinical trials	PhD level graduate student		Yes
6432267921	Strongly agree	Agree	Disagree	Agree	Agree	Disagree	Disagree	Less likely	Just as likely	Just as likely	A mass of abnormal cells, all dividing without normal controls	Disagree	Agree	Less likely	Just as likely	Just as likely	Case-control studies	Undergraduate		No
6432218464	Not applicable	Strongly agree	Disagree	Agree	Strongly agree	Agree	Agree	Less likely	Less likely	Less likely	Uncontrolled division of cells in the body	Agree	Agree	Don't know	Just as likely	More likely	Phase 3 clinical trials	Other (please specify)	Doctorate of Physical Therapy	Yes
6432048397	Agree	Not applicable	Not applicable	Strongly agree	Agree	Not applicable	Agree	More likely	More likely	More likely	Genetic mutations leading to uncontrolled division of cells	Not applicable	Strongly agree	Less likely	More likely	More likely	Phase 3 clinical trials	Post-doctoral Scientist		No
6432043601	Disagree	Not applicable	Strongly disagree	Strongly agree	Strongly agree	Not applicable	Disagree	More likely	Don't know	More likely	Genetic mutations leading to uncontrolled division of cells	Not applicable	Agree	Less likely	Less likely	More likely	Phase 3 clinical trials	Post-doctoral Scientist		Yes
6432013734	Strongly agree	Agree	Strongly disagree
6431968064	Agree	Strongly agree	Strongly disagree	Strongly agree	Strongly agree	Strongly agree	Strongly agree	More likely	Don't know	More likely	Genetic mutations leading to uncontrolled division of cells	Strongly agree	Strongly agree	More likely	Just as likely	More likely	Phase 1 clinical trials	Undergraduate		Yes
6431942813	Agree	Not applicable	Not applicable	Agree	Not sure	Not applicable	Not applicable	Don't know	More likely	Don't know	A mass of abnormal cells, all dividing without normal controls	Not applicable	Strongly agree	Don't know	More likely	More likely	Phase 3 clinical trials	Post-doctoral Scientist		No
6431930678	Agree	Agree	Disagree	Strongly agree	Strongly agree	Not applicable	Agree	More likely	More likely	More likely	Uncontrolled division of cells that can invade other tissues	Not applicable	Disagree	Don't know	Don't know	More likely	Phase 3 clinical trials	Other (please specify)	MPH	Yes
6431924345	Strongly disagree	Not applicable	Strongly disagree
6431921781	Not applicable	Not applicable	Not applicable	Strongly agree	Strongly agree	Not applicable	Not applicable	More likely	More likely	More likely	Uncontrolled division of cells in the body	Not applicable	Not applicable	Less likely		More likely	Case-control studies	Working in science having completed an MS degree		Yes
6431886229	Agree	Not applicable	Strongly disagree	Strongly agree	Strongly agree	Not applicable	Strongly agree	More likely	More likely	More likely	Uncontrolled division of cells that can invade other tissues	Not applicable	Disagree	Less likely	More likely	More likely	Phase 2 clinical trials	Other (please specify)	Assistant Research Professor	Yes
6431869890	Agree	Strongly agree	Strongly disagree	Agree	Strongly agree	Strongly agree	Strongly agree	More likely	More likely	More likely	Genetic mutations leading to uncontrolled division of cells	Strongly agree	Strongly agree	Less likely	Don't know	More likely	Phase 3 clinical trials	Post-doctoral Scientist		No
6431842220	Agree	Strongly agree	Disagree	Strongly agree	Strongly agree	Disagree	Agree	More likely	More likely	More likely	Uncontrolled division of cells in the body	Not applicable	Not applicable	Don't know	Don't know	More likely	Phase 1 clinical trials	Other (please specify)	working in Public Health having complete an MPH degree	Yes
6431836154	Agree	Agree	Disagree	Agree	Agree	Agree	Agree	Don't know	Don't know	Don't know	Uncontrolled division of cells in the body	Agree	Agree	Don't know	Don't know	Don't know	Case-control studies	Post-doctoral Scientist		No
6431834973	Disagree	Strongly agree	Disagree
6428895275	Strongly agree	Strongly disagree	Strongly agree	Strongly agree	Strongly agree	Strongly agree	Strongly agree	More likely	More likely	More likely	Uncontrolled division of cells in the body	Strongly agree	Strongly agree	Less likely	More likely	More likely	Animal studies	Other (please specify)	YOLO	No

## Sheet: 2015
RespondentID	SECTION 1. CANCER HEALTH DISPARITIES<br><br>1.1. Over the past two years, my understanding of cancer health disparities has increased.	1.2. Which of the following is closest to the National Cancer Institute’s definition of cancer health disparities?	1.3. Compared to non-Hispanic white women, how likely are African American women to be diagnosed with breast cancer?	1.4. Compared to non-Hispanic white women, how likely are African American women to die of breast cancer?	1.5. Compared to non-Hispanic white women, how likely are Hispanic women to be diagnosed with cervical cancer?	1.6. Compared to non-Hispanic white men, how likely are African American men to die of prostate cancer?	1.7. Compared to non-Hispanic whites, how likely are American Indian/Alaska Natives to be diagnosed with kidney cancer?	1.8. Compared to non-Hispanic whites, how likely are American Indian/Alaska Natives to die of kidney cancer?	1.9. Compared to non-Hispanic whites, how likely are Hispanics to be diagnosed with stomach cancer?	1.10. Compared to non-Hispanic whites, how likely are Hispanics to die of stomach cancer?	SECTION 2. CANCER BIOLOGY<br><br>2.1. Over the past two years of training, my understanding of cancer biology and research has increased.	2.2. Who funds the NMSU/FHCRC U54 Partnership? <br>(choose the best answer)	2.3. Which of the following is the best definition of cancer?	2.4. How likely is a member of the general public with a new cancer diagnosis to have hereditary (inherited) rather than sporadic, i.e., cancer occurring in individuals without a family history of cancer?	2.5. How likely is early ovarian cancer to be detected with a screening test relative to the detection of early cervical cancer?	2.6. How likely is UV exposure to contribute to cancer development relative to the contribution of diabetes to cancer?	2.7. How likely is an obese man to be diagnosed with colorectal cancer relative to a non-obese man?	2.8. How likely is an epithelial cell (e.g. lining the colon) with a single mutation likely to progress to cancer relative to a cell with nine mutations?	2.9. Which of the following is the current “gold standard” for evaluating the efficacy of novel cancer treatments?	2.10. What does a targeted therapy actually target?	4.8. What is your current academic standing?		Have you participated in a NMSU/Fred Hutch U54-sponsored activity?
_x0000_	Response	Response	Response	Response	Response	Response	Response	Response	Response	Response	Response	Response	Response	Response	Response	Response	Response	Response	Response	Response	Response	Other	Response
4322085849	Disagree; I do not feel any more knowledgeable about cancer health disparities compared to before I started this research program	Adverse differences in cancer statistics and impact among particular populations in the US	Don’t know	Don’t know	Don’t know	Just as likely	Don’t know	Don’t know<br><br>	More likely	Don’t know	Neutral / no opinion/ no change in my understanding	The National Institutes of Health	Uncontrolled division of cells that can invade other tissues	Don’t know	Don’t know	More likely	Don’t know	Just as likely	Phase 3 clinical trials	Cell cycle proteins involved in “pushing” cells to divide	Working in science having completed an MS degree		Y
4315063255	Agree; my understanding has improved somewhat	Differences in prevalence of specific cancers in different populations in the US	Less likely	More likely	Less likely	Don’t know	More likely	More likely	More likely	More likely	Agree: my understanding has improved somewhat	The National Cancer Institute	A mass of abnormal cells, all dividing without normal controls	Less likely	Less likely	Just as likely	More likely	Less likely	Phase 1 clinical trials	A specific altered molecule present in cancer cells	Other (please describe below)	Medical School	Y
4308462977	Strongly agree; my understanding has improved a great deal	Differences in prevalence of specific cancers in different populations in the US	More likely	More likely	More likely	More likely	More likely	More likely	Just as likely	More likely	Agree: my understanding has improved somewhat	The Fred Hutchinson Cancer Research Center (FHCRC)	Uncontrolled division of cells in the body	Don’t know	Don’t know	Just as likely	More likely	Less likely	Phase 3 clinical trials	A specific altered molecule present in cancer cells	Working in science having completed an MS degree		Y
4307558440	Agree; my understanding has improved somewhat	Adverse differences in cancer statistics and impact among particular populations in the US	More likely	More likely	Just as likely	More likely	More likely	More likely	More likely	More likely	Agree: my understanding has improved somewhat	The Fred Hutchinson Cancer Research Center (FHCRC)	Genetic mutations leading to uncontrolled division of cells	Less likely	Just as likely	More likely	Just as likely	Just as likely	Phase 3 clinical trials	A specific altered molecule present in cancer cells	Undergraduate		Y
4307441642	Agree; my understanding has improved somewhat	Differences in prevalence of specific cancers in different populations in the US	Just as likely	Don’t know	Just as likely	Don’t know	More likely	More likely	Just as likely	Don’t know	Disagree: I do not feel any more knowledgeable about cancer biology compared to before I started this program	The National Science Foundation (NSF)	Uncontrolled division of cells that can invade other tissues	Just as likely	Don’t know	Don’t know	Don’t know	Don’t know	Phase 1 clinical trials	A specific altered molecule present in cancer cells	Undergraduate		Y
4307275404	Neutral / no opinion; no change in my understanding	Differences in access to cancer treatment based on socioeconomic status and geographical location within the US	More likely	More likely	More likely	More likely	More likely	More likely	More likely	More likely	Neutral / no opinion/ no change in my understanding	The National Institutes of Health	Uncontrolled division of cells that can invade other tissues	More likely	Just as likely	Less likely	More likely	More likely	Phase 3 clinical trials	Cell cycle proteins involved in “pushing” cells to divide	PhD level graduate student		Y
4307217887	Strongly agree; my understanding has improved a great deal		More likely	More likely	More likely	More likely	More likely	More likely	More likely	More likely	Strongly agree: my understanding has improved a great deal	Both NMSU and the FHCRC	Genetic mutations leading to uncontrolled division of cells	More likely	Just as likely	More likely	More likely	Less likely		A specific altered molecule present in cancer cells	Undergraduate		N
4306938092	Agree; my understanding has improved somewhat	Differences in prevalence of specific cancers in different populations in the US	Less likely	Just as likely	More likely	Just as likely	Don’t know	Don’t know<br><br>	Don’t know	Don’t know	Agree: my understanding has improved somewhat	The National Cancer Institute	Uncontrolled division of cells in the body	Just as likely	Just as likely	Just as likely	Just as likely	Just as likely	Case-control studies	Cell cycle proteins involved in “pushing” cells to divide	Undergraduate		N
4306930199	Strongly agree; my understanding has improved a great deal	Differences in prevalence of specific cancers in different populations in the US	Don’t know	Don’t know	Don’t know	Don’t know	Don’t know	Don’t know<br><br>	Don’t know	Don’t know	Strongly agree: my understanding has improved a great deal	Both NMSU and the FHCRC	Uncontrolled division of cells in the body	Just as likely	Don’t know	Don’t know	More likely	Don’t know	Phase 2 clinical trials	A specific altered molecule present in cancer cells			Y
4306924872	Strongly agree; my understanding has improved a great deal	Differences in access to cancer treatment based on socioeconomic status and geographical location within the US	Less likely	More likely	More likely	More likely	More likely	More likely	More likely	More likely	Neutral / no opinion/ no change in my understanding	The National Cancer Institute	Uncontrolled division of cells that can invade other tissues	Less likely	Less likely	Don’t know	More likely	Don’t know	Phase 3 clinical trials	A specific altered molecule present in cancer cells	Other (please describe below)	Working in research, complete PhD degree	Y
4306913304	Strongly agree; my understanding has improved a great deal	Differences in access to cancer treatment based on socioeconomic status and geographical location within the US	Don’t know	Don’t know	Don’t know		Don’t know	Don’t know<br><br>	Don’t know	Don’t know	Strongly agree: my understanding has improved a great deal	The National Institutes of Health	Uncontrolled division of cells that can invade other tissues	Don’t know	Don’t know	Just as likely	Just as likely	Just as likely	Phase 1 clinical trials	All dividing cells	PhD level graduate student		N
4301895826	Agree; my understanding has improved somewhat	Adverse differences in cancer statistics and impact among particular populations in the US	More likely	More likely	More likely	More likely	More likely	More likely	More likely	More likely	Agree: my understanding has improved somewhat	The National Cancer Institute	A mass of abnormal cells, all dividing without normal controls	Just as likely	Less likely	Less likely	More likely	More likely	Phase 3 clinical trials	A specific altered molecule present in cancer cells	Other (please describe below)	Working in Global Public Health	Y
4292681008	Agree; my understanding has improved somewhat	Differences in access to cancer treatment based on socioeconomic status and geographical location within the US	Less likely	Less likely	Less likely	Just as likely	Less likely	Less likely	Less likely	Less likely	Neutral / no opinion/ no change in my understanding	The National Institutes of Health	Uncontrolled division of cells in the body	Just as likely	Just as likely	Just as likely	Less likely	Just as likely	Animal studies	All cancer cells	Working in science having completed an MS degree		N
4291766519	Disagree; I do not feel any more knowledgeable about cancer health disparities compared to before I started this research program	Differences in access to cancer treatment based on socioeconomic status and geographical location within the US	Don’t know	Don’t know	More likely	Don’t know	Don’t know	Don’t know<br><br>	Don’t know	Don’t know	Disagree: I do not feel any more knowledgeable about cancer biology compared to before I started this program	Both NMSU and the FHCRC	A mass of abnormal cells, all dividing without normal controls	Less likely	Don’t know	Don’t know	Don’t know	Don’t know	Animal studies	All dividing cells		Unemployed	Y
4291287752	Neutral / no opinion; no change in my understanding	Adverse differences in cancer statistics and impact among particular populations in the US	Less likely	More likely	More likely	More likely	More likely	More likely	Don’t know	Don’t know	Neutral / no opinion/ no change in my understanding	The National Cancer Institute	Uncontrolled division of cells that can invade other tissues	Less likely	Less likely	More likely	More likely	Less likely	Phase 3 clinical trials	A specific altered molecule present in cancer cells	Post-doctoral Scientist		Y
4291282462	Strongly agree; my understanding has improved a great deal	Differences in prevalence of specific cancers in different populations in the US	More likely	More likely	Don’t know	Don’t know	Don’t know	Don’t know<br><br>	Don’t know	Don’t know	Strongly agree: my understanding has improved a great deal	Both NMSU and the FHCRC	Uncontrolled division of cells in the body	Don’t know	Less likely	More likely	More likely	Less likely	Phase 3 clinical trials	A specific altered molecule present in cancer cells	PhD level graduate student		Y
4291276805	Agree; my understanding has improved somewhat	Adverse differences in cancer statistics and impact among particular populations in the US	More likely	More likely	Don’t know	More likely	Don’t know	Don’t know<br><br>	More likely	Don’t know	Neutral / no opinion/ no change in my understanding	Both NMSU and the FHCRC	Uncontrolled division of cells in the body	Less likely	Less likely	More likely	More likely	Less likely	Phase 3 clinical trials	A specific altered molecule present in cancer cells	Post-doctoral Scientist		Y
4291169515	Not applicable (I have not participated in the NMSU-FHCRC research or training)	Differences in access to cancer treatment based on socioeconomic status and geographical location within the US	More likely	More likely	Just as likely	More likely	Less likely	More likely	Just as likely	More likely	Not applicable	The American Cancer Society	Uncontrolled division of cells in the body	More likely	Don’t know	Don’t know	More likely	Less likely	Case-control studies	A specific altered molecule present in cancer cells	Post-doctoral Scientist		N
4291155006	Neutral / no opinion; no change in my understanding	Adverse differences in cancer statistics and impact among particular populations in the US	More likely	More likely	Don’t know	Don’t know	Don’t know	Don’t know<br><br>	Don’t know	Don’t know	Neutral / no opinion/ no change in my understanding	The National Science Foundation (NSF)	Uncontrolled division of cells in the body	Less likely	Less likely	More likely	More likely	Less likely	Phase 2 clinical trials	A specific altered molecule present in cancer cells	Post-doctoral Scientist		Y
4290481044	Strongly agree; my understanding has improved a great deal	Adverse differences in cancer statistics and impact among particular populations in the US	More likely	More likely	More likely	More likely	More likely	More likely	More likely	More likely	Neutral / no opinion/ no change in my understanding	The National Cancer Institute	Genetic mutations leading to uncontrolled division of cells	More likely	Less likely	More likely	More likely	Don’t know	Animal studies	A specific altered molecule present in cancer cells	Other (please describe below)	Tenure-track faculty	Y
4283496985	Strongly agree; my understanding has improved a great deal	Adverse differences in cancer statistics and impact among particular populations in the US	Less likely	More likely	More likely	More likely	More likely	More likely	More likely	More likely	Strongly agree: my understanding has improved a great deal	The National Institutes of Health	A mass of abnormal cells, all dividing without normal controls	Less likely	Less likely	More likely	More likely	Less likely	Phase 2 clinical trials	A specific altered molecule present in cancer cells	Post-doctoral Scientist		Y
4283049053	Strongly agree; my understanding has improved a great deal	Adverse differences in cancer statistics and impact among particular populations in the US	More likely	More likely	More likely	More likely	More likely	More likely	More likely	More likely	Agree: my understanding has improved somewhat	The National Cancer Institute	Uncontrolled division of cells in the body	Don’t know	More likely	Don’t know	More likely	Don’t know	Phase 3 clinical trials	All cancer cells	Working in science having completed an MS degree		Y
4282747055	Neutral / no opinion; no change in my understanding	Differences in prevalence of specific cancers in different populations in the US	More likely	More likely	More likely	More likely	Don’t know	Don’t know<br><br>	Just as likely	Just as likely	Agree: my understanding has improved somewhat	The National Institutes of Health	Genetic mutations leading to uncontrolled division of cells	More likely	Less likely	Don’t know	More likely	More likely	Phase 2 clinical trials	Cell cycle proteins involved in “pushing” cells to divide	PhD level graduate student		Y
4277877761	Agree; my understanding has improved somewhat	Adverse differences in cancer statistics and impact among particular populations in the US	More likely	More likely	More likely	More likely	More likely	More likely	More likely	More likely	Agree: my understanding has improved somewhat	The National Institutes of Health	Genetic mutations leading to uncontrolled division of cells	Less likely	Just as likely	Just as likely	More likely	Less likely	Phase 3 clinical trials	Cell cycle proteins involved in “pushing” cells to divide	Other (please describe below)	Graduate work before beginning medical school	Y
4274859254	Agree; my understanding has improved somewhat	Adverse differences in cancer statistics and impact among particular populations in the US	Less likely	More likely	Just as likely	More likely	More likely	More likely	More likely	More likely	Agree: my understanding has improved somewhat	The National Institutes of Health	Uncontrolled division of cells that can invade other tissues	More likely	Less likely	Less likely	More likely	Less likely	Case-control studies	All cancer cells	Other (please describe below)	Completed PhD working in Clinical Research not academic post doc	Y
4274823823	Agree; my understanding has improved somewhat	Adverse differences in cancer statistics and impact among particular populations in the US	Don’t know	Don’t know	Don’t know	More likely	Don’t know	Don’t know<br><br>	Don’t know	Don’t know	Agree: my understanding has improved somewhat	The National Institutes of Health	Uncontrolled division of cells that can invade other tissues	Less likely	Less likely	Just as likely	More likely	Less likely	Case-control studies	A specific altered molecule present in cancer cells		Assistant professor	Y
4274779439	Neutral / no opinion; no change in my understanding	Adverse differences in cancer statistics and impact among particular populations in the US	Less likely	More likely	Just as likely	More likely	More likely	More likely	Less likely	More likely	Neutral / no opinion/ no change in my understanding	The National Cancer Institute	Uncontrolled division of cells in the body	Don’t know	Don’t know	Don’t know	More likely	Don’t know	Phase 3 clinical trials	Cell cycle proteins involved in “pushing” cells to divide	No longer working in science		Y
4274524119	Neutral / no opinion; no change in my understanding	Differences in prevalence of specific cancers in different populations in the US	Less likely	Don’t know	Less likely	More likely	Less likely	More likely	Less likely	Don’t know	Not applicable	Both NMSU and the FHCRC	Uncontrolled division of cells that can invade other tissues	Don’t know	Less likely	Don’t know	Don’t know	Just as likely	Phase 3 clinical trials	All cancer cells	PhD level graduate student		Y
4274473060	Agree; my understanding has improved somewhat	Adverse differences in cancer statistics and impact among particular populations in the US	Less likely	More likely	More likely	More likely	Don’t know	More likely	Don’t know	More likely	Neutral / no opinion/ no change in my understanding	The National Cancer Institute	Uncontrolled division of cells that can invade other tissues	Less likely	Less likely	Don’t know	More likely	Don’t know	Animal studies	A specific altered molecule present in cancer cells	Working in science having completed an MS degree		Y
4274271887	Neutral / no opinion; no change in my understanding	Adverse differences in cancer statistics and impact among particular populations in the US	Less likely	More likely	Don’t know	Don’t know	Don’t know	Don’t know<br><br>	Don’t know	Don’t know	Agree: my understanding has improved somewhat	The National Cancer Institute	Uncontrolled division of cells in the body	Less likely	Less likely	Don’t know	More likely	Don’t know	Phase 3 clinical trials	A specific altered molecule present in cancer cells	Other (please describe below)	Working in academia	Y
4274267634	Agree; my understanding has improved somewhat	Differences in access to cancer treatment based on socioeconomic status and geographical location within the US	Less likely	More likely	Less likely	More likely	Less likely	More likely	Less likely	More likely	Agree: my understanding has improved somewhat	The National Institutes of Health	Uncontrolled division of cells that can invade other tissues	More likely	Less likely	More likely	More likely	Less likely	Phase 3 clinical trials	Cell cycle proteins involved in “pushing” cells to divide	Working in science having completed an MS degree		Y
4274263483	Agree; my understanding has improved somewhat	Adverse differences in cancer statistics and impact among particular populations in the US	Less likely	More likely	Less likely	More likely	Less likely	More likely	Just as likely	More likely	Agree: my understanding has improved somewhat	The National Institutes of Health	Uncontrolled division of cells in the body	Less likely	Less likely	Don’t know	More likely	Less likely	Phase 3 clinical trials	All dividing cells	Working in science having completed an MS degree		Y
